# Supplementary material for: Linking stormwater Best Management Practices to social factors in two suburban watersheds
Source: PLoS One. 2018 Aug 23;13(8):e0202638. doi: 10.1371/journal.pone.0202638 (PMC6107222; doi:10.1371/journal.pone.0202638)
Supplement: S1 Dataset — (XLSX) [file pone.0202638.s001.xlsx]

## Sheet: S1Dataset
ResponseID	HouseholdID	Watershed	Age	Gender	Race	Education	Financial Decision Making	Income	Association Membership	Children	Overall Knowledge	Ownership Status	BMP Knowledge	Attitudes to Water Resources	Attitudes to BMPs	Responsibility	Numbers of Implemented BMPs	Implemented Downspout Disconnections	Implemented Natural Landscaping	Implemented Reduced Fertilizer Use	Knowledge of Downspout Disconnections	Attitude to Downspout Disconnections	Knowledge of Natural Landscaping	Attitude to Natural Landscaping	Knowledge of Reduced Fertilizer Use	Attitude to Reduced Fertilizer Use	I like to garden	I am a member of my local watershed organization	I volunteer at environmental events	I enjoy fishing and crabbing	I consider myself an environmentalist	I am concerned about the overall health of the Chesapeake Bay	I am concerned about mosquito breeding in stormwater BMPs	I am concerned about safety issues related to stormwater BMPs	Pamphlet	YouTube video	Local educational event	Watershed volunteer recommended by your local watershed group come by to examine your yard and provide a recommendation.	"How to" training session	Have a county/government personnel	Local watershed training	Other
R_1Um7Yxjo71Fdrox	65876	Watts Branch	18-49 years	Female	African American	Graduate/professional	1		Yes	No	4	Own	9	3.66667	1.66667	3	7	1	1	1		3		2		2	1		1	1	1	1	1	1		1		1	1
R_0oz7RtG4QodK1Ex	58291	Watts Branch	>50 years	Male	African American	Graduate/professional	3	>$75,000	Yes	No	4	Own	4	3.33333	1	3	5	1	1	1	1			1		1	1		1	1	1	1	1	1		1					1
R_eFAWA3CBk1NtVQN	52766	Watts Branch	>50 years	Female	African American	High School	4		No	No	2	Own	0	3		2	4	1	1	1	1		1		1						1	1	1	1	1	1	1	1
R_8u1mmrP9e7kvRgp	96342	Watts Branch	18-49 years	Male	Other	Graduate/professional	1		No	No	7	Own	8	3.16667	1.375	2	4	1	1	1	1			2		2	1		1	1	1	1		1	1	1	1	1	1		1	1
R_ag8n7XJdgdZ4Etf	90516	Watts Branch	18-49 years	Male	African American	College	3	<$75,000	No	Yes	6	Own	5	3.5	1.4	3	4	1	1	1		2		1	1		1			1	1	1	1			1	1				1
R_6s1E066Jbc0Dp9H	39265	Watts Branch	>50 years	Female	African American	College	5		No	Yes	0	Own	3	2.25	-0.333333	2	3	1		1	1		1			0							1		1		1
R_8kuGzxvykpBsLWt	49685	Watts Branch	>50 years	Female	Other	High School	1		No	No	2	Own	4	2.4	1.25	4	3	1		1		2	1			1							1		1	1		1	1	1	1
R_6XcVVQFOnut1pBj	85565	Watts Branch	18-49 years	Male	African American	High School	5	<$75,000	No	Yes	1	Rent	0	2.66667		3	3	1		1	1		1		1		1			1	1	1	1	1		1	1	1	1		1
R_dc00NQ6r7a2gWrz	65581	Watts Branch	>50 years	Female	African American	College	1	<$75,000	No	No	1	Own	7	3	1.28571	4	3		1			-1		2		1	1				1	1	1				1
R_8kRBe0KbVnrvNo9	25687	Watts Branch	18-49 years	Male	African American	College	4		No	No	4	Rent	8	3	0.25	3	2	1			1			1		-1					1	1	1	1	1	1	1
R_9T6jbh0kioyLYpv	51906	Watts Branch	18-49 years	Male	African American	College	3		No	No	2	Rent	1	3	1	1	1				1		1		1		1			1					1	1	1		1
R_9z8Jk1v1A5usgcJ	63456	Watts Branch	18-49 years	Male	African American	Graduate/professional	1		Yes	No	3	Own	6	3.33333	1.66667	3	5	1	1	1	1			2		1				1	1	1	1
R_0wh2srZrBRbaQAJ	85345	Watts Branch	>50 years	Female	African American	College	2	<$75,000	Yes	No	3	Own	7	3.66667	1.57143	2	4	1	1	1	1			2		2	1		1		1	1	1	1			1	1	1	1	1	1
R_0TfpjSqzFEiVrjn	83455	Watts Branch	>50 years	Female	African American	High School	2	<$75,000	No	No	2	Own	2	3	0	2	3	1	1	1	1			1	1				1		1	1	1		1	1
R_9FXVon41S1CrE8Z	30644	Watts Branch	18-49 years	Female		College	4		Yes	Yes	2	Rent	4	2	-0.5	3	3	1	1	1	1			-1		-1			1			1		1		1		1			1
R_8oVGjL0gTiU3YhL	10026	Watts Branch	>50 years	Female	African American	Graduate/professional	1	<$75,000	No	No	5	Own	5	3.66667	1.6	3	4		1	1	1			2	1		1		1	1	1	1	1	1	1	1	1	1	1	1	1	1
R_6EeLeHMWDIkO4pD	57258	Watts Branch	>50 years	Male	African American	College	3	<$75,000	No	Yes	3	Own	8	2.66667	1	3	3		1	1		1		1		1	1		1		1	1	1	1	1	1	1	1	1	1	1
R_2mfOY0Gm2cdxl8V	74177	Watts Branch	18-49 years	Female	Caucasian	College	1	<$75,000	No	No	6	Rent	7	3	1.14286	2	3		1	1		1		2		1	1		1	1		1	1				1	1	1		1
R_2aCJ7tDCPgZgwrH	40241	Watts Branch	>50 years	Male	African American	High School	1	<$75,000	No	No	3	Own	4	2.66667	0.5	1	3		1	1		0		1		1	1			1	1	1	1		1	1	1
R_4MVJWLxvOC12oYd	91375	Watts Branch	18-49 years	Male	African American	College	3		No	Yes	2	Own	6	3.66667	0	3	2		1	1	1			1		1	1		1	1		1	1	1	1		1		1		1
R_2tvN8O5o2LMQbVX	65186	Watts Branch	>50 years	Male	African American	High School	1	>$75,000	Yes	No	3	Own	4	3.6	1	3	2		1	1		1		1		1	1					1	1
R_1BNcb9n0OFCXTed	54184	Watts Branch	>50 years	Female	African American	High School	1		No	No	2	Own	3	2.25	2.33333	1	2		1	1	1			2		2	1				1	1	1		1	1	1
R_3aDV78QReCE1qFD	42698	Watts Branch	>50 years	Female	African American	High School	1	<$75,000	No	No	3	Own	4	2.5	0.5	2	2		1	1		0		0		1						1	1	1	1
R_2cAkv7O2nV6PDpz	35467	Watts Branch	>50 years	Male	African American	Graduate/professional	1	>$75,000	No	Yes	3	Own	6	3.16667	0.666667	4	2		1	1		1		1		1	1			1							1
R_0H5NLnJoXZpMAqp	91658	Watts Branch	>50 years	Male	African American		1		No	No	4	Own	5	3	2	3	2		1	1	1			1		3	1				1	1	1	1	1
R_bpSEggZQLDM83PL	29483	Watts Branch	>50 years	Male	African American	College	1		No	No	4	Own	6	3.66667	-0.166667	3	3	1		1		-1		1		1	1			1		1	1	1	1	1
R_cu0qi5QhpUqKnoF	69956	Watts Branch	>50 years	Female		Graduate/professional	1	<$75,000	No	No	5	Own	1	3	0	2	3	1		1		0	1		1		1					1	1	1		1	1	1	1
R_0emOZpsj9pyG6DX	61218	Watts Branch	18-49 years	Male	African American	College	5		No	Yes	1	Own	1	2.8	-1	1	2	1		1	1			-1	1					1	1	1	1	1	1			1
R_3pEHpAOXQmHAwL3	80767	Watts Branch	18-49 years	Female	African American	High School	3		No	Yes	1	Own	8	2.83333	0	2	2	1		1		-1		-1		1				1	1	1	1			1			1
R_0AE4EEMMucZ5UDX	89449	Watts Branch	>50 years	Male	African American	College	1	<$75,000	No	No	4	Own	4	2.33333	0.75	2	2	1		1	1		1			1						1	1		1			1		1	1
R_42roQHZN8gNQBQp	52589	Watts Branch	18-49 years	Female		College	1	>$75,000	No	Yes	2	Own	3	2.6	1	3	2	1		1	1			0		2					1	1	1	1	1		1	1			1
R_aaws12KhzZtYhmt	55835	Watts Branch	18-49 years	Female	African American	High School	5		No	No	2	Rent	3	2	1.33333	2	2	1		1		2	1			2										1
R_3VHqnELJXbLEhuJ	60251	Watts Branch	>50 years	Female	African American	High School	5		No	No	2	Own	5	2.75	0.4	3	2	1		1		0		0		1	1			1		1	1	1	1	1	1	1	1	1	1
R_9N1STn1xRkCAP89	99754	Watts Branch	18-49 years	Female	African American	High School	5	<$75,000	No	No	2	Rent	0	2.6		3	2	1		1	1		1		1							1	1		1
R_cZOazFGQ2t7cPqJ	89023	Watts Branch	18-49 years	Female	African American	College	3	<$75,000	Yes	Yes	3	Own	0	3.5		2	2	1		1	1		1		1		1			1		1	1	1	1			1	1		1	1
R_7X5KQme4Q4EQQ0l	83279	Watts Branch	18-49 years	Male	African American	High School	2	<$75,000	No	No	3	Rent	1	2	1	3	2	1		1	1			1	1		1					1	1	1	1		1	1	1		1
R_8dCPnbg75Y1GqIB	53767	Watts Branch	18-49 years	Male	African American	College	1	>$75,000	Yes	No	5	Own	9	2.83333	1.22222	3	2	1		1		0		1		2	1					1	1	1	1	1	1	1	1	1	1
R_6L0hpDcp9XE2NE1	34761	Watts Branch	>50 years	Male	African American	High School	3		No	No	2	Own	2	3.16667	-0.5	3	1			1		-1	1		1		1			1	1		1		1						1
R_3UEPLj1apkyfS3X	47973	Watts Branch	18-49 years	Female	African American	College	3	>$75,000	No	Yes	2	Own	7	3.16667	0.428571	4	1			1		0		1		1				1		1	1		1	1
R_0rn3JyA3fcuhVpr	91507	Watts Branch	18-49 years	Female	African American	High School	4		No	No	1	Rent	3	3.16667	2.33333	3	1			1	1			3		2	1			1		1	1		1	1	1	1	1	1	1
R_eQmk0VSdVB8bEu9	71097	Watts Branch	18-49 years	Female	African American	College	1	<$75,000	No	No	3	Own	2	2.83333	0	2	2			1		0	1		1		1			1	1	1	1	1		1	1	1	1		1	1
R_0uG9Lraoc4CWIyV	58922	Watts Branch	18-49 years	Male	African American	High School	3	<$75,000	No	Yes	3	Own	3	3.16667	0.333333	3	1			1	1		1			1	1		1	1	1	1	1	1		1			1
R_6hRlQhUNCi4Sjzv	86973	Watts Branch	18-49 years	Male	African American	High School	5	<$75,000	No	No	0	Own	4	1.8	0.75	5	3		1		1			0	1			1		1	1	1	1	1	1
R_cAPMw6bqutQMGsB	33174	Watts Branch	>50 years	Male	African American	High School	3	<$75,000	No	Yes	1	Own	4	3.25	1.25	1	2	1	1			1		2	1		1				1	1	1	1	1		1		1
R_bPMvYZVZzfN9iYZ	49317	Watts Branch	>50 years	Male	African American	College	4	<$75,000	Yes	No	2	Rent	6	2.5	1	2	2		1			1		1		-1						1	1	1	1	1	1	1			1	1
R_0BaERmHqTsJKPUF	82173	Watts Branch	18-49 years	Female	African American	High School	5		No	Yes	1	Own	5	3.5	0.2	1	1		1		1			1		1	1			1		1	1			1	1
R_9zPE8nl8CWYTQW1	68693	Watts Branch	>50 years	Female	African American	High School	5	<$75,000	No	No	3	Rent	8	4	-1	1	3					-1		-1		-1	1		1	1	1				1				1
R_0VWPqaRsqfk5I3j	78083	Watts Branch	>50 years	Female		High School	2		No	No	5	Own	5	2.33333	-0.2	2	3	1				1		-1		1	1			1	1	1	1	1	1	1	1	1		1	1
R_2rjyLT2PDfWnG9n	59175	Watts Branch	>50 years	Male	Other	High School	5	<$75,000	Yes	No	2	Rent	3	3.4	1.66667	1	2				1		1			1	1	1		1	1	1	1
R_4UEooAUhIL2FLsV	83790	Watts Branch	18-49 years	Male	African American	College	3		No	Yes	4	Own	6	2.83333	0.833333	3	1				1		1			1			1			1				1
R_6lDfghbOl1sYTKR	55071	Watts Branch	18-49 years	Female	African American	High School	5		No	Yes	1	Rent	1	2.66667	-3	1	1	1			1			-3	1					1					1	1		1
R_cJjh7AMtjPNjXsp	91411	Watts Branch	>50 years	Male	Other	High School	4	<$75,000	Yes	No	3	Rent	7	2.75	-0.142857	1	1	1			1			1		1	1					1	1		1
R_3vBZbGzt8CiK03b	46270	Watts Branch	>50 years	Female	African American		1		No	No	2	Rent	7		-0.142857	3	1	1			1			1		0	1												1
R_9tuYtxhk5xrXzE1	81751	Watts Branch	18-49 years	Female	African American	College	5	>$75,000	No	Yes	3	Rent	8	2.4	-0.125	2	1	1				1		-1		1							1		1				1
R_0dGhnwITykS5x89	62002	Watts Branch	18-49 years	Female	Other	College	1	<$75,000	No	No	1	Own	3	3	0	2	1	1				1		0		-1	1					1	1	1	1	1	1	1	1	1	1
R_2nwQIQb2rdyfW6x	44298	Watts Branch	18-49 years	Male	African American	High School	5	<$75,000	No	No	2	Rent	2	2.5	0.5	3	1	1			1		1			0			1					1		1	1			1	1
R_42wdWu3YU3yBvxz	27981	Watts Branch	>50 years	Female	African American	High School	3	<$75,000	Yes	No	2	Own	4	3.5	1.5	1	1	1				1		1		2	1		1	1	1	1	1	1	1		1	1		1
R_9ttr0hNThMPTXFj	29139	Watts Branch	>50 years	Female	African American	High School	1		No	No	2	Own	4	4	0.75	2	1				1			1		0							1				1		1		1
R_82Mrhtt31Pr4oV7	72734	Watts Branch	>50 years	Male	African American	College	2	<$75,000	Yes	No	5	Own	7	2.83333	1	2	1					1		1		1	1		1	1	1	1	1	1	1	1	1	1	1	1	1
R_1TRGVxK0iNI6YXb	49161	Watts Branch	>50 years	Male			5		No	Yes	1	Own	4	2.16667	0.75	5	1					0	1		1		1								1		1	1	1	1	1
R_2n0FoP7Cy05nWhD	81683	Watts Branch	18-49 years	Male	African American	High School	3	<$75,000	No	Yes	1	Rent	2	3	-1	3	0				1			-1	1				1	1			1		1	1	1	1			1
R_6XWqXU0yAwQNs8t	95497	Watts Branch	18-49 years	Male	Other		3		No	Yes	1	Own	2	2.6	-0.5	1	0					2	1		1		1		1		1	1			1	1	1	1	1		1
R_72qP23dVu7UP8cB	82244	Watts Branch	>50 years	Male	African American	College	1	<$75,000	No	No	2	Own	3	2.5	-0.333333	3	0				1			-1		1						1			1
R_5oirEM1vwZVfCf3	10646	Watts Branch	18-49 years	Female	African American	Graduate/professional	1	>$75,000	No	Yes	3	Own	7	3.25	-0.142857	2	0					0		-1		1							1			1	1
R_8Bvxa49DwE264nz	16539	Watts Branch	>50 years	Female	African American	Graduate/professional	1	>$75,000	No	No	2	Rent	6	2.4	0	2	0					1		-1		1										1
R_0wS4T5PqgGfBSwl	56864	Watts Branch	>50 years	Female	African American	Graduate/professional	1	<$75,000	No	Yes	1	Rent	2	3	0	1	0				1		1			-1	1			1			1	1	1				1	1	1
R_9REuc6yOaaAbSK1	86433	Watts Branch	18-49 years	Female	African American	High School	5		No	No	3	Rent	4	3	0	3	0				1			-1		1			1	1		1	1		1	1	1	1			1
R_8kyHk4u4sWyZA6V	35076	Watts Branch	>50 years	Female	African American	Graduate/professional	1	<$75,000	Yes	No	1	Own	1	2.83333	0	3	0				1		1			0					1	1	1	1	1	1	1	1			1
R_3WNn96BPvzsTcl7	94907	Watts Branch	18-49 years	Female	Other	College	5		Yes	No	2	Own	2	3	0.5	2	0				1			2		-1	1					1	1	1	1	1	1	1			1
R_0JNUDiavG4G2jEF	50262	Watts Branch	18-49 years	Male	African American	High School	5		No	No	1	Rent	2	2.5	0.5	1	0					1	1		1							1	1	1	1	1
R_9zPxP9wJYUJqhXD	78375	Watts Branch	>50 years	Male	African American	High School	5	<$75,000	Yes	No	4	Rent	6	3.33333	0.833333	3	0				1			1		1	1			1	1	1	1	1	1	1	1	1	1		1
R_eFJgzmKqdY9Co73	50241	Watts Branch	18-49 years	Male	African American	Graduate/professional	1	>$75,000	No	No	3	Own	6	3.16667	0.833333	4	0					1		2		1						1			1	1		1
R_2bFfdigzvQaIK5T	91342	Watts Branch	18-49 years	Male	African American	High School	1	<$75,000	Yes	No	2	Rent	7	4	1	1	0					1		1		1	1			1	1	1	1	1	1	1	1	1			1
R_ezxXwG0D7ysE56J	37362	Watts Branch	18-49 years	Male	Other	College	5		No	No	1	Rent	5	2.8	1	3	0				1			1		1					1	1	1	1		1			1		1
R_2mg5G2r7rRgNX0N	20770	Watts Branch	>50 years	Female	African American	College	1	<$75,000	No	No	1	Own	4	2	1	1	0					1		1		1	1						1		1
R_01ggtTg7KbRFEwt	53481	Watts Branch	18-49 years	Female	African American	College	1	>$75,000	Yes	No	3	Own	2	3.2	1	3	0				1		1			1						1				1	1
R_b1s8Kgpgg2mlzSd	81198	Watts Branch	18-49 years	Female	African American	High School	5	<$75,000	Yes	No	1	Own	2	1.83333	1	3	0				1			-1		3							1								1	1
R_3kk58gLFH9tf7b7	78551	Watts Branch	18-49 years	Female	African American	High School	1	<$75,000	No	No	1	Own	3	2.83333	1	3	0				1			1	1								1			1
R_aaEu5mmfg91vv5b	97702	Watts Branch	18-49 years	Female	African American	High School	5	<$75,000	No	Yes	1	Rent	1	2.75	1	4	0				1			1	1		1					1	1			1
R_03eIdWVSEMg4mot	54581	Watts Branch	18-49 years	Male	African American	Graduate/professional	1	>$75,000	No	Yes	2	Own	1	3	1	3	0				1		1		1		1			1		1	1			1
R_9Ytf3Q4sKLXt1s1	39531	Watts Branch	>50 years	Male	African American	High School	1		Yes	Yes	2	Own	1	2.8	2	3	0				1		1		1						1	1	1	1	1			1
R_3IcYT2EfRyNz22V	95004	Watts Branch	18-49 years	Female	African American	Graduate/professional	5	>$75,000	No	No	3	Own	1	3	3	3	0				1			3	1							1		1	1		1				1
R_ezmmoFb0yqJPQoJ	85489	Watts Branch	>50 years	Male	African American	High School	4		No	No	2	Rent	0	3.4		1	0				1		1		1		1		1	1	1	1	1		1	1	1	1	1	1	1
R_e5ty09cB3SiX2uh	26601	Watts Branch	18-49 years	Female	African American	High School	1	<$75,000	No	No	1	Own	0	3.33333		3	0				1		1		1					1		1	1	1	1	1	1	1	1		1
R_9EVCkJX04naRr6Z	94612	Watts Branch	18-49 years	Female	African American	High School	2		No	Yes	3	Rent	0	3.16667		3	0				1		1		1		1			1	1	1	1	1							1
R_39sLEwlEFUwoVbD	15113	Watts Branch	18-49 years	Male	African American	College	5	<$75,000	No	No	0	Rent	0	3		3	0				1		1		1							1
R_a4xLLvUHQFkLizX	80012	Watts Branch	>50 years	Female	African American	College	1	<$75,000	No	No	2	Own	0	3		3	0				1		1		1											1
R_9mKu6FUQbsUrCvz	40213	Watts Branch	18-49 years	Female	African American	High School	3	<$75,000	No	Yes	2	Rent	0	2.5		3	0				1		1		1							1	1		1			1
R_06X4vDbwSb9rSLz	28231	Watts Branch	>50 years	Female		College	1		No	No	0	Own	0	1.5		3	0				1		1		1										1
R_8BRvGiZr8COQ6wt	24729	Watts Branch	>50 years	Female	African American	College	1		No	Yes	1	Rent	0	1.4		1	0				1		1		1		1			1			1	1	1
R_2bkJuakOlFeySih	37005	Watts Branch									0		0	3.4		3	0				1		1		1
R_71n8iqI0NPwKzlj	31699	Watts Branch	18-49 years	Male	African American	Graduate/professional	2	>$75,000	Yes	No	4	Own	7	2.75	1.28571	2	1					2		2		1	1		1	1	1	1	1	1	1				1
R_0oyKW3nHikpG21L	22037	Watts Branch	18-49 years	Female	African American	College	5		No	Yes	4	Own	5	3.33333	-0.6	3	0				1			-1		-1	1			1	1	1	1	1	1	1	1	1
R_8II9puqrzYl9HvL	83441	Watts Branch	18-49 years	Female	African American	College	5		No	Yes	1	Own	3	3	0.333333	3	0				1			-1		1					1	1	1	1	1	1	1
R_3BQdnDCDnlqtGxT	33197	Watts Branch	>50 years	Female	African American	College	5	<$75,000	Yes	No	4	Own	7	2.8	0.714286	3	0					1		2		1	1				1	1	1	1	1	1	1	1	1	1	1
R_7WGBULFxBA6N4cB	34781	Watts Branch	>50 years	Female	African American	College	5	<$75,000	Yes	No	3	Own	1	4	1	3	0				1			1	1		1						1	1	1			1
R_e9yeUprOtYtxcTr	27860	Watts Branch	18-49 years	Male	African American	High School	1	<$75,000	No	No	3	Rent	1	3.33333	1	3	0				1		1		1		1			1		1	1		1
R_26wWhfJBmSbcUrX	17396	Watts Branch	>50 years	Female	African American	College	5	>$75,000	Yes	No	2	Own	5	4	0.8	3	0				1			1		0	1			1	1	1	1	1	1	1	1	1	1	1	1
R_0wCePnLWBnbJAsR	92131	Watts Branch	18-49 years	Female	Other		5	<$75,000	No	Yes	2	Own	5	3	0.6	4	0				1			1		1	1								1	1			1	1	1
R_bgb0vgyHZ12UZhz	90236	Wilde Lake	>50 years	Female	Caucasian	College	3	>$75,000	Yes	No	4	Own	9	3.83333	0.888889	3	7	1	1	1		1		2		1	1		1		1	1	1				1		1
R_a8D5NkV2Hb2qgKx	67633	Wilde Lake	>50 years	Male	Caucasian	High School	1		Yes	No	5	Own	7	3.83333	1.57143	4	5	1	1	1		2		1		2	1			1	1	1	1		1			1			1
R_6mv7zDidjkkby0l	22748	Wilde Lake	18-49 years	Male	Caucasian	College	2	>$75,000	Yes	Yes	2	Own	7	2.83333	1	4	4		1	1		1		1	1		1			1								1	1	1
R_bpvh3TAp3epK5Hn	12851	Wilde Lake	18-49 years	Male	African American	College	2	<$75,000	Yes	Yes	2	Own	3	3.16667	2.66667	3	4	1	1	1	1			3	1		1		1	1		1	1	1	1	1		1			1
R_2lyxQANS2SUMtsV	56086	Wilde Lake	18-49 years	Female	Caucasian	Graduate/professional	2		Yes	Yes	7	Own	6	3.6	0.166667	3	5	1		1		0		1		1	1		1		1	1	1	1	1			1		1	1
R_ebrFrYLQjU9ydIp	12756	Wilde Lake	18-49 years	Female	African American	College	1		Yes	Yes	2	Own	4	3.5	0.25	3	3	1		1	1		1			2	1			1		1	1			1		1		1
R_0kaBaHr8zUiH96l	98684	Wilde Lake	>50 years	Male	Caucasian	College	1		Yes	No	3	Own	6	2	0.666667		4	1				1		2		0			1			1	1	1	1
R_4GzZGrrD3f5hSWF	25047	Wilde Lake	18-49 years	Female	Caucasian	College	1	<$75,000	Yes	Yes	1	Rent	6	3.16667	-0.166667	3	3	1			1			-1		0	1		1		1	1		1		1	1	1	1	1
R_2i9KEH9BMP6c9sV	49551	Wilde Lake	>50 years	Female	Caucasian	College	2	>$75,000	Yes	No	1	Own	5	3.6	1	3	2	1				1	1			1	1			1	1	1	1		1
R_2mJIEe7AMuUBbH7	56442	Wilde Lake	>50 years	Female	Caucasian	Graduate/professional	1	<$75,000	Yes	No	5	Own	9	4	1	4	5	1	1	1		1		1		1	1				1	1	1	1	1	1
R_a5ez6tfCnHowLiZ	91734	Wilde Lake	18-49 years	Male	Other	College	3	>$75,000	Yes	No	1	Own	7	3.6	0.857143	3	5		1	1	1			1		1	1				1	1				1	1
R_0ienPitpj493dnD	94687	Wilde Lake	>50 years	Male	Caucasian	Graduate/professional	1	>$75,000	Yes	No	5	Own	9	3	0.444444	3	5		1	1		1		2		1	1					1	1	1				1			1
R_0xGVIW8RxmQMCk5	68744	Wilde Lake	18-49 years	Female	Caucasian	Graduate/professional	3	>$75,000	Yes	Yes	3	Own	5	3.66667	-0.4	3	3		1	1	1			0		0				1		1			1	1	1	1	1
R_ehrBd6BhzV5TogZ	21354	Wilde Lake	>50 years	Female	Caucasian	College	3	<$75,000	Yes	No	5	Own	5	3	1	2	4	1	1	1		1		1		1	1				1	1	1	1			1				1
R_9uJK9VOBsr3W3vD	84414	Wilde Lake	18-49 years	Female	Caucasian	College	4		Yes	No	5	Own	7	3.16667	0.714286	3	4	1	1	1		1		1		1	1		1		1	1	1		1	1	1	1		1	1	1
R_862wHoPJBT2ZuHX	43575	Wilde Lake	18-49 years	Male	Other	College	5	>$75,000	Yes	No	4	Own	9	3.2	2.55556	3	4	1	1	1		3		3		3					1	1	1	1	1	1				1
R_8crE3hnekATaNbD	98113	Wilde Lake	18-49 years	Male	Other	College	1		Yes	Yes	3	Own	8	3.83333	0.125	5	3	1	1	1		1		0		0				1	1	1	1
R_1YpwqEMM7nuWmAR	93944	Wilde Lake	18-49 years	Female	Caucasian	Graduate/professional	2	>$75,000	Yes	Yes	3	Own	7	2.5	-0.285714	4	4	1	1	1	1			1		2	1				1	1		1					1			1
R_0Vfy9q2XAYp7Ucl	93641	Wilde Lake	>50 years	Female	Caucasian	Graduate/professional	1		Yes	No	6	Own	8	3.5	1.875	3	3	1	1	1		2		2		1	1			1	1	1	1			1	1	1
R_9ovZPqV51hGkBoN	67047	Wilde Lake	18-49 years	Female	Caucasian	Graduate/professional	4	>$75,000	Yes	No	3	Own	2	3.16667	-1	4	3		1	1	1		1		1		1								1
R_doKpASZlc8EZovH	67148	Wilde Lake	18-49 years	Female	Caucasian	Graduate/professional	1	>$75,000	Yes	Yes	2	Own	8	3.66667	0.25	4	3		1	1	1			0		0	1			1	1	1	1		1	1	1	1	1	1	1
R_6swnvfZp7GQVZfn	62869	Wilde Lake	>50 years	Female	Caucasian	Graduate/professional	1	>$75,000	Yes	No	7	Own	9	3.75	0.555556	3	3		1	1		-1		1		1	1		1		1	1	1		1		1		1
R_2aH9k6emIml4HWd	30217	Wilde Lake	18-49 years	Male	Other	College	1	>$75,000	Yes	Yes	2	Own	4	2.25	0	2	2		1	1	1			1		1			1			1	1		1	1
R_eYdLnWFktcshos5	65884	Wilde Lake							Yes		4		5	3.2	0.2	3	2		1	1		-1		1		1	1				1	1	1
R_8IAVDAhNFj7xHUN	97734	Wilde Lake	>50 years	Female	Caucasian	Graduate/professional	1	>$75,000	Yes	No	2	Rent	2	3.33333	1	2	2		1	1	1			1		1	1				1	1			1	1	1	1	1	1	1
R_emL0mXGUIRChjEh	69625	Wilde Lake	>50 years	Male	Caucasian	Graduate/professional	2	>$75,000	Yes	Yes	3	Own	7	3.66667	1	2	2		1	1	1			1		1				1		1		1		1
R_6sWFMVTsdtO0xc9	43453	Wilde Lake	18-49 years	Male	Other	Graduate/professional	1	>$75,000	Yes	No	3	Own	6	4	1	3	2		1	1		1		1		1	1			1		1	1			1
R_6X4VeASXsjd9gdn	97658	Wilde Lake	>50 years	Male	Caucasian	Graduate/professional	1		Yes	No	5	Own	5	2.16667	-0.6	3	2		1	1	1			1		-1						1	1		1
R_bHrSLjMfSYHRM7H	54939	Wilde Lake	>50 years	Male	Caucasian	College	2	>$75,000	Yes	No	3	Own	0	3		5	2		1	1	1		1		1											1
R_e9emh9w6nZtpyLj	32801	Wilde Lake	>50 years	Female	Other	College	2	>$75,000	Yes	No	3	Own	9	4	0.888889	5	5	1		1		1		1		1	1		1	1	1	1	1	1			1
R_9ZWxuI2YH2EQdUh	61661	Wilde Lake	>50 years	Female	African American	Graduate/professional	5	>$75,000	Yes	No	1	Own	2	3	2	3	3	1		1	1		1			2	1			1	1	1	1		1
R_bsjmru2IEi0ml7v	51865	Wilde Lake	18-49 years	Female	Caucasian	College	5	>$75,000	Yes	No	5	Own	8	3	2.125	3	3	1		1	1			3		2		1	1		1	1	1		1	1	1	1	1	1	1	1
R_ex7sUWctWBNPc4B	60483	Wilde Lake	>50 years	Male	Caucasian	College	1	>$75,000	Yes	Yes	3	Own	3	3.5	1	4	2			1	1			-1		2	1			1	1	1	1			1
R_aYjx7tBU3D5X5QN	52140	Wilde Lake	>50 years	Male	Caucasian	Graduate/professional	3	<$75,000	Yes	No	4	Own	7	3	0.142857	2	3	1		1	1			0		0		1	1		1	1	1	1	1	1	1	1	1		1
R_ehNvd41bUW6rNjf	96579	Wilde Lake	>50 years	Female	Caucasian	Graduate/professional	2		Yes	No	3	Own	7	2.5	0	3	2	1		1	1			-1		1						1	1	1	1	1		1	1	1	1
R_beCwGUqMT23udpP	64244	Wilde Lake	>50 years	Male	Caucasian	College	1	>$75,000	Yes	No	4	Own	5	3	0.6	2	2	1		1	1		1			1	1			1		1	1		1			1	1		1
R_8dl4Qbt5KKXKYEl	43969	Wilde Lake	>50 years	Male	Caucasian	College	1		Yes	No	4	Own	9	3.2	0.666667	1	2	1		1		1		-1		2			1		1	1	1		1	1	1	1			1
R_exmnkO4q5MAMTKR	46338	Wilde Lake	18-49 years	Female	Caucasian	College	4	>$75,000	Yes	Yes	2	Own	5	2.83333	0.8	3	2	1		1	1		1			1	1				1	1	1		1	1	1	1	1	1	1
R_b7Val7RfMMINZY1	61119	Wilde Lake	18-49 years	Male	Caucasian	Graduate/professional	4	>$75,000	Yes	Yes	4	Own	5	2.83333	-0.2	2	2			1	1			-1		1						1	1			1	1
R_9MiuTXWWwuUzV2J	93692	Wilde Lake	18-49 years	Male		College	1	>$75,000	Yes	No	2	Own	4	2.8	0.5	4	2			1	1		1			1	1				1	1	1									1
R_beFIsHjsxKYDt77	91536	Wilde Lake	>50 years	Male	Other	Graduate/professional	1	<$75,000	Yes	No	2	Own	5	3.16667	1	3	2			1	1			1		1	1				1	1	1	1	1	1	1	1		1	1
R_0keOVLYeHGZPqW9	58601	Wilde Lake	>50 years	Female	Caucasian	Graduate/professional	1	>$75,000	Yes	Yes	2	Own	2	2.83333	1	3	1			1	1		1			1						1	1					1	1
R_0xorj3tOw9807Qx	65377	Wilde Lake	>50 years	Male	Caucasian	Graduate/professional	2		Yes	No	2	Own	4	3.2	1.5	3	1			1	1			2		2	1					1	1	1	1
R_aVLayVMg0JwwVEN	70277	Wilde Lake	18-49 years	Male	Caucasian	College	1	>$75,000	Yes	Yes	2	Own	3	3.75	2	3	1			1	1			2		2	1			1	1	1	1	1	1	1	1	1
R_8e1dvbaxrxANMzj	45945	Wilde Lake	18-49 years	Male	Caucasian	Graduate/professional	3	>$75,000	Yes	Yes	6	Own	5	3	-0.2	4	1			1	1		1			1	1					1	1			1		1
R_6XR8CTDCe6ePwbj	65865	Wilde Lake	>50 years	Male	Caucasian	Graduate/professional	1	>$75,000	Yes	No	4	Own	7	2.66667	-0.857143	1	1			1	1			-1		1	1				1	1	1	1	1		1
R_aWyT55Mx09kfE9L	19357	Wilde Lake	18-49 years	Male	Caucasian	Graduate/professional	1	>$75,000	Yes	Yes	1	Own	3	2.83333	-0.666667	2	1			1	1			-1	1					1		1	1		1				1
R_aWBMK67b3CGXsXP	27519	Wilde Lake	>50 years	Male	Caucasian	College	3		Yes	No	4	Own	5	3.2	0	4	1			1	1			2		1	1				1	1	1		1	1	1
R_eycOwSV5B10R3pz	16992	Wilde Lake	>50 years	Male	Caucasian	College	1	>$75,000	Yes	No	4	Own	7	3.33333	0.142857	2	1			1		0		0		2	1			1		1	1	1	1	1
R_9BqDzTgrQOcijmB	50803	Wilde Lake	>50 years	Male		Graduate/professional	2		Yes	No	4	Own	7	3	1	2	2			1		1		1		1	1				1	1	1
R_4MZXBJePsDYWjSR	44561	Wilde Lake	>50 years	Female	Other	College	2	>$75,000	Yes	Yes	6	Own	5	2.83333	0.4	3	1			1	1			0		1						1	1		1			1		1
R_a5kfr957cd6ZdzL	18834	Wilde Lake	>50 years	Female	Caucasian	Graduate/professional	1		Yes	No	5	Own	9	3.33333	0.555556	3	4	1	1			1		1		1					1	1				1	1	1	1
R_eXoOA3wBfsyG1Dv	28117	Wilde Lake	>50 years	Female	Caucasian	Graduate/professional	3		Yes	No	4	Own	6	4	0.5	4	2		1			0		1		1			1		1	1	1	1	1	1	1
R_eV5a3lf03v1QYsJ	95970	Wilde Lake	18-49 years	Female	Caucasian	College	5		Yes	Yes	1	Own	5	2.5	1	3	3	1	1			1		1		1	1
R_agSUEOM6ShtUFBH	16400	Wilde Lake	18-49 years	Female	African American	College	4	>$75,000	Yes	No	2	Rent	9	3.5	1	2	2	1	1			1		1		1	1				1	1	1		1	1	1	1			1
R_29W6GMSBc3m8NO5	54075	Wilde Lake	>50 years	Male	Caucasian	College	2	>$75,000	Yes	No	5	Own	6	2.83333	-0.666667	3	2	1	1		1			0		0	1			1		1	1	1	1			1		1
R_1zBgEVvIO4OHqNn	76094	Wilde Lake	>50 years	Male	Caucasian	Graduate/professional	5	>$75,000	Yes	No	2	Own	3	2.83333	0	2	1		1		1			0		1	1				1	1						1
R_aVGgBlejZis0KWN	35618	Wilde Lake	>50 years	Male	Caucasian	Graduate/professional	5	>$75,000	Yes	No	3	Own	4	2.83333	0.5	3	1		1		1			1		1	1				1	1	1		1		1		1	1	1
R_0ClGOE2NJFxaRoN	21256	Wilde Lake	>50 years	Female	Caucasian	College	1		Yes	No	2	Own	5	2.8	1.4	2	1		1			1		2		2						1	1			1		1	1		1	1
R_eo1Sa7421EGbQwt	16296	Wilde Lake	>50 years	Male	Caucasian	College	2	>$75,000	Yes	No	1	Own	4	3	0	2	1		1		1			-1		0	1					1				1		1
R_9QZQWu1vgWGOeQl	59448	Wilde Lake	18-49 years	Male	Caucasian	College	0	>$75,000	Yes	No	3	Own	4	3.33333	0.25	4	1		1		1			1		0
R_8GrJ5VBLeVe5hCB	26322	Wilde Lake	>50 years	Female	African American	Graduate/professional	2	>$75,000	Yes	Yes	2	Own	2	3.33333	-1	3	1	1			1		1			-1	1
R_4VmbGNL7ryZLbQ9	19692	Wilde Lake	18-49 years	Female	Caucasian	Graduate/professional	3	>$75,000	Yes	Yes	1	Own	4	3.5	0.5	4	1				1			-1		1				1		1	1	1		1
R_3E6u0O7CFSAIP8p	67675	Wilde Lake	18-49 years	Female	Caucasian	Graduate/professional	2	>$75,000	Yes	Yes	1	Own	1	3.2	-2	3	0				1			-2	1						1	1			1			1				1
R_6QKHAtJUxxfF4u9	77115	Wilde Lake	>50 years	Female	African American	Graduate/professional	3	>$75,000	Yes	No	1	Own	4	2.83333	-0.5	3	0					-1	1		1							1	1		1	1
R_6tlH3iQKpAnZe73	89234	Wilde Lake	18-49 years	Male	Other	College	2	<$75,000	Yes	Yes	1	Own	5	3.16667	-0.4	4	0					0		-1		0	1			1					1	1
R_4Ype2zutkr9xBc1	65810	Wilde Lake	>50 years	Female	Caucasian	Graduate/professional	1	<$75,000	Yes	No	1	Own	7	3	-0.285714	3	0				1			0		1	1				1	1	1		1	1	1	1	1	1	1
R_afttxo8wBVjom1f	30372	Wilde Lake	18-49 years	Female	Caucasian	College	2		Yes	Yes	1	Own	4	3	-0.25	2	0				1			-1		0					1	1	1				1	1	1		1
R_9Rly0HkiyoKPMaN	98993	Wilde Lake	18-49 years	Male	Caucasian	Graduate/professional	1		Yes	No	0	Rent	8	2.5	0	3	0					1		-1		0	1						1		1	1
R_54NCEMxUr27FbXn	11102	Wilde Lake	>50 years	Male	African American	College	1	<$75,000	Yes	No	1	Own	8	2.66667	0.25	3	0					0		1		0					1	1	1	1
R_7OnUOK9Uq3xbSzb	22898	Wilde Lake	18-49 years	Male	Caucasian	College	1	>$75,000	Yes	Yes	2	Rent	6	3	0.333333	1	0					-1		1		1	1		1	1	1	1	1			1		1			1
R_3UdRUnwJ2Yg6cbb	74735	Wilde Lake	>50 years	Male	Caucasian	Graduate/professional	3		Yes	No	4	Own	5	3.6	0.4	3	0					1		1		1	1					1	1			1			1
R_3eoK9bEUWhYJaq9	97270	Wilde Lake	>50 years	Female	Caucasian	College	5	>$75,000	Yes	No	2	Own	5	2.4	0.6	3	0					1		1		1						1	1		1		1
R_9T4oQAyRjM2AIWV	71931	Wilde Lake	>50 years	Female	Caucasian	High School	5	>$75,000	Yes	No	1	Own	4	2.4	0.75	3	0				1			2		1	1					1	1		1		1
R_aXDTDlT7jtLqVHn	27425	Wilde Lake	>50 years	Male	Caucasian	Graduate/professional	3	>$75,000	Yes	No	2	Rent	6	3.16667	1	3	0					1		1		1					1	1	1		1	1	1
R_5j28YxfraQBeExT	32134	Wilde Lake	18-49 years	Female	African American	Graduate/professional	1		Yes	Yes	1	Rent	2	3.5	1	3	0				1		1			1	1			1	1	1	1	1	1
R_eqCYfAn683QoXFX	76243	Wilde Lake	>50 years	Male	Caucasian	Graduate/professional	3	>$75,000	Yes	Yes	3	Rent	2	2.33333	1	2	0				1		1			1					1	1	1		1
R_ctONPAnPOTce5zT	94597	Wilde Lake	18-49 years	Female	Other	Graduate/professional	3		Yes	Yes	0	Rent	1	3.33333	1	3	0				1			1	1		1									1
R_eF0wKjd9TXCxLlr	10656	Wilde Lake	>50 years	Female	Caucasian	Graduate/professional	1	>$75,000	Yes	No	3	Own	3	2.83333	1.33333	2	0				1		1			1	1					1						1				1
R_5svDnf7q9SaenBP	70416	Wilde Lake	18-49 years	Male	Caucasian	College	5	>$75,000	Yes	No	1	Rent	3	3.2	1.66667	2	0				1			2	1					1		1			1	1
R_cIVGO47aaUfO4tL	41544	Wilde Lake	>50 years	Male	Caucasian	Graduate/professional	3	>$75,000	Yes	No	1	Rent	2	2.83333	2	3	0				1		1			2					1	1	1		1	1
R_0IhdTE5iyQSPzoh	20400	Wilde Lake	18-49 years	Male	Caucasian	Graduate/professional	5	>$75,000	Yes	Yes	4	Rent	0	3.2		3	0				1		1		1						1					1		1
R_3IWWe4PKDuAYePP	86061	Wilde Lake	18-49 years	Male	Caucasian	College	3		Yes	No	2	Rent	0	2.66667			0				1		1		1							1	1	1		1	1
R_3t2cTtVM6XDpCQZ	52629	Wilde Lake	18-49 years	Female	Other	High School	5		Yes	No	1	Rent	0	2.66667		3	0				1		1		1		1				1	1	1		1
R_3rcZtFxsbs0zoaN	28206	Wilde Lake	18-49 years	Male	Caucasian	College	5	>$75,000	Yes	Yes	0	Own	0	2.8		4	0				1		1		1
R_01W448ipZyjcxKZ	92253	Wilde Lake							Yes		0				0							0		0		0
R_d0QDtl6Z676sBc9	31396	Wilde Lake							Yes		1				0							0		0		0
R_bPGzLPjNeLEMuaN	13040	Wilde Lake	18-49 years	Male	Other	Graduate/professional	4	>$75,000	Yes	No	2	Rent	6	1.16667	-0.333333	3	0				1			1		-1	1				1	1	1				1		1	1
R_blKOGkDsqTbxStf	25536	Wilde Lake	>50 years	Female	African American	Graduate/professional	1	<$75,000	Yes	Yes	0	Own	4	1.6	0	2	0				1			0		0									1	1
R_ereJaGxUAe9ECkB	21719	Wilde Lake	18-49 years	Male	Caucasian	College	2	>$75,000	Yes	Yes	2	Own	5	3	0.2	2	0					1		-1		1						1	1		1
R_6yX4Fv1OOsmUKZn	60436	Wilde Lake	18-49 years	Male	Other	College	2		Yes	Yes	3	Own	7	3.2	0.428571	3	0				1			1		1	1					1	1		1	1	1	1	1	1	1
R_bKkbRYQYzHQVRuR	96972	Wilde Lake	>50 years	Female	Caucasian	College	5	>$75,000	Yes	No	3	Own	9	3	0.666667	1	0					0		0		2	1					1	1		1
R_0rlnNKYv8eE6oMl	94872	Wilde Lake	>50 years	Male	African American	Graduate/professional	1	>$75,000	Yes	No	2	Own	2	2.66667	1	4	0				1			1		1	1				1	1	1		1			1		1	1
R_bD9fzK3GO6Lk7t3	47341	Wilde Lake	18-49 years	Male	Caucasian	Graduate/professional	3		Yes	Yes	2	Own	2	2.66667	0	1	1				1			-1		1							1			1
R_9LkiWjQlCWQr9R3	13101	Wilde Lake	18-49 years	Male	Other	College	5	>$75,000	Yes	Yes	5	Own	9	3.2	1	5	0					1		1		1						1	1		1						1
R_0Uj7YmuN8fMKACN	45395	Wilde Lake	18-49 years	Female	Caucasian	Graduate/professional	1	>$75,000	Yes	Yes	3	Rent	4	3.83333	2	3	0				1			2		2				1	1	1	1		1	1	1	1	1		1
R_dg3nPRMVGaUNaOV	42533	Wilde Lake	18-49 years	Female	African American	College	5	<$75,000	Yes	Yes	3	Rent	0	4		4	0				1		1		1		1			1		1				1
R_24BM1B5S5yZzGbH	45572	Wilde Lake	18-49 years	Male	Caucasian	College	5	>$75,000	Yes	No	4	Rent	8	3.16667	-1	4	0					-1		-1		-1				1	1	1	1
R_5iLSyoX0d108B6Z	61619	Wilde Lake	18-49 years	Male	African American	College	5	>$75,000	Yes	No	3	Own	2	2.83333	0	1	0				1		1		1		1			1		1	1
R_1Hd7RFcOwvLI4XH	48145	Wilde Lake	>50 years	Female	Other	College	4	>$75,000	Yes	No	4	Own	5	2.66667	1	3	0				1			1		1	1				1	1	1
R_9FhBEGmDHsY5cMd	70467	Wilde Lake	>50 years	Female	Caucasian	Graduate/professional	1	>$75,000	Yes	No	4	Own	4	3	1.25	3	0				1			2		1	1				1	1	1		1	1	1	1	1
R_5jSDUwM2Id0PJQh	26908	Wilde Lake	>50 years	Female	Caucasian	Graduate/professional	1	<$75,000	Yes	No	4	Own	4	3.33333	-0.25	3	0					-1		1		0	1				1	1			1				1
R_9TCw8gVMAslWlZr	40545	Wilde Lake	18-49 years	Female	African American	College	5	>$75,000	Yes	No	4	Rent	5	2.8	0.6	3	0				1			-1		0	1					1	1		1	1		1		1		1
R_bdVMRjXpSjkKr1r	23150	Wilde Lake	18-49 years	Female	Caucasian	Graduate/professional	2	>$75,000	Yes	Yes	6	Own	6	3	-0.166667	2	0				1			-1		0				1		1	1			1			1	1	1
R_cv9ftpe7E0OKkE5	25674	Wilde Lake	>50 years	Male	Caucasian	College	2	>$75,000	Yes	No	4	Own	9	3.16667	0	2	0					1		-1		1	1				1		1			1					1
R_0vwDrN3hm8MgY7j	31489	Wilde Lake	18-49 years	Female	African American	Graduate/professional	1	>$75,000	No	Yes	2	Own	7	3.83333	0.428571	3	3			1		2		0		2			1	1	1	1	1	1	1	1	1	1			1
R_51OVGLRikVFvfet	54516	Wilde Lake	18-49 years	Female	African American	Graduate/professional	3	>$75,000	No	Yes	1	Own	6	2.83333	0.5	2	4	1		1		1		1		-1	1		1	1	1	1	1	1		1	1		1		1	1
R_4YpukhXb9IzIVpP	17086	Wilde Lake	>50 years	Male	African American	College	1		No	No	2	Rent	3	2.8	1.66667	3	3	1		1	1			2		1					1	1	1		1	1						1
R_bIAaYc3QKcT55EF	57593	Wilde Lake	18-49 years	Male	Other	Graduate/professional	1		No	No	5	Own	8	2.4	0.25	5	3	1		1		1		1		1							1
R_3Wa9upMLctkjdyZ	39336	Wilde Lake	>50 years	Female	African American	High School	4	<$75,000	No	No	0	Own	1	3.66667	1	3	2			1	1		1			1			1	1	1	1	1	1	1	1	1	1	1	1	1
R_89bczAUL6SFJluR	34640	Wilde Lake	>50 years	Male	African American	College	2	<$75,000	Yes	Yes	4	Rent	4	3.5	0.75	1	3	1	1		1			2		1	1		1	1	1	1	1	1	1	1	1		1		1
R_6X02th8qn8y4vB3	79575	Wilde Lake	>50 years	Female	African American	College	1		No	Yes	1	Own	3	2.5	-0.666667	1	2				1			-1		-1
R_426HzPODevtMMBf	44955	Wilde Lake	18-49 years	Female	African American	College	1	<$75,000	Yes	Yes	3	Own	5	3.5	1	2	2	1			1			2		2	1		1	1		1	1	1		1	1	1			1
R_9QtADgiYP1t48MB	46613	Wilde Lake	18-49 years	Male	Caucasian	College	1	>$75,000	Yes	Yes	1	Own	8	3.16667	1.75	3	5	1	1	1		2		2		1			1	1	1	1	1	1	1	1	1	1	1	1	1
R_dbabbjW6q3ocmeV	39065	Wilde Lake	18-49 years	Male		College	1		Yes	No	3	Own	5	3.25	-0.2	2	4	1	1	1	1			-1	1						1	1	1	1	1	1						1
R_9AmUWSLqZogL9OJ	98430	Wilde Lake	18-49 years	Male	African American	College	2	<$75,000	No	Yes	0	Own	7	3.25	1.28571	5	6	1	1	1		1		3		3	1			1	1	1	1	1	1		1	1	1	1	1
R_5dxx19g4dZm8iWh	55146	Wilde Lake	18-49 years	Male	African American	High School	1	<$75,000	No	Yes	1	Own	7	3	-0.285714	4	4	1	1	1	1			1		0	1			1		1	1		1			1		1
R_8vRCApY02l6QMfP	76570	Wilde Lake	18-49 years	Male	African American	High School	1	<$75,000	No	Yes	1	Rent	2	3.33333	1	3	3	1	1	1	1		1			1	1			1	1	1	1	1			1				1
R_dhSldhXQAGPLIBn	79464	Wilde Lake	>50 years	Female	African American	College	2		No	No	1	Own	2	2.66667	1	1	3	1	1	1	1			1		1	1				1	1	1		1			1	1	1
R_eR3MNWnTZg7Eyjz	59021	Wilde Lake	>50 years	Female	African American	College	2	<$75,000	No	No	0	Own	4	2.66667	0.25	4	2		1	1		1		1	1		1					1			1
R_6lmBRTV5dEUyjUF	92848	Wilde Lake	>50 years	Female	African American	High School	1		No	Yes	3	Own	2	3.8	0.5	3	2		1	1	1			-1		2				1	1	1	1		1	1		1	1	1	1
R_0NYZsnrAAtusWVv	74684	Wilde Lake	>50 years	Female		College	3	<$75,000	No	No	4	Own	3	2.8	1.33333	3	2		1	1	1			2		1	1					1	1	1	1		1	1
R_ezY2RVKMvsPLXut	98553	Wilde Lake	>50 years	Female	African American	High School	3	<$75,000	No	No	0	Own	2	2.6	-1.5	1	2	1		1		-1	1			-2									1
R_0DkGR7AikZ2J7Bb	19350	Wilde Lake	>50 years	Female	African American	High School	5	<$75,000	No	No	0	Rent	4	2.5	-1	1	2	1		1		-1		-1		-1						1	1	1
R_b7nfdjN4jTgcsdv	12965	Wilde Lake	>50 years	Female	African American	College	1	<$75,000	No	No	1	Own	1	2.5	-1	1	2	1		1	1		1			-1	1					1	1	1	1		1	1	1	1	1
R_8DheqBLl5wddJyt	99821	Wilde Lake	>50 years	Female	African American	College	1	>$75,000	Yes	Yes	2	Own	3	3	-0.666667	1	2	1		1	1			-2		-1	1		1	1	1	1	1	1	1	1	1	1
R_26mMHc4ba5TToQB	95680	Wilde Lake	18-49 years	Female	African American	High School	1	<$75,000	No	Yes	1	Rent	3	2.83333	-0.333333	3	2	1		1	1		1		1				1			1	1	1		1	1	1	1		1	1
R_aeKhvH99wifxveZ	77555	Wilde Lake	18-49 years	Female	African American	College	3	>$75,000	Yes	No	1	Rent	2	2.75	0	1	2	1		1	1		1			1						1	1	1	1	1
R_4HDGKhpfeFNSkzH	82603	Wilde Lake	>50 years	Female	African American	Graduate/professional	1		Yes	No	2	Own	3	3	0.666667	3	2	1		1		2		-1		1					1	1	1	1	1		1				1
R_aXcjaUcHtVFGhBr	29344	Wilde Lake	>50 years	Male	African American	College	1	<$75,000	No	Yes	2	Rent	8	4	0.75	3	2	1		1		0		1		1				1		1	1		1	1	1
R_7a2ferlcT5fehdH	44327	Wilde Lake	18-49 years	Female	African American	High School	5	<$75,000	No	Yes	1	Own	2	3	1	4	2	1		1	1			1		1	1			1		1			1	1	1		1		1
R_b4uyKigvOrjsvfD	13048	Wilde Lake	18-49 years	Male	African American	High School	1		No	No	0	Rent	1	2.66667	1	2	2	1		1	1		1			1				1						1
R_3C8EIe7LI3DbEe9	65278	Wilde Lake	18-49 years	Male	African American	High School	5	<$75,000	No	Yes	1	Rent	2	2.4	1.5	2	2	1		1	1		1		1					1		1	1	1	1	1			1
R_ezZFNYfMrxOvtoF	95050	Wilde Lake	>50 years	Male	African American	College	2	<$75,000	No	No	1	Own	7	2.75	-0.285714	4	2	1		1		1		-1		1	1		1		1	1	1		1	1	1	1
R_eXo2TK046crLxuR	58551	Wilde Lake	18-49 years	Female	African American	College	1	<$75,000	No	No	4	Own	1	3	0	4	2	1		1	1			0	1		1			1		1	1		1	1		1
R_9ZUWJMWpzCv1K4t	83170	Wilde Lake	>50 years	Female	African American	High School	5	<$75,000	No	Yes	5	Rent	2	3.5	0.5	1	2	1		1	1			0		1	1			1		1	1		1		1	1
R_6MAJPdz2Ygq3aiF	13831	Wilde Lake	18-49 years	Female	African American	Graduate/professional	1	<$75,000	No	Yes	4	Own	3	3.4	2	3	2	1		1	1			2		2	1		1	1	1	1			1		1	1	1	1	1
R_afNLSXL0Kn2P3Fj	61905	Wilde Lake	18-49 years	Male	African American	College	1	>$75,000		Yes	1	Own	2	3	0	1	3	1		1		1	1		1		1		1	1	1	1	1		1	1				1
R_9zXfnNj9q96AkEl	47703	Wilde Lake	>50 years	Female	African American	College	3	>$75,000	No	No	2	Own	1	3.25	1	3	2	1		1	1		1			1	1		1	1	1	1	1		1	1		1			1
R_40YKyXELsJZdVRP	65075	Wilde Lake	18-49 years	Male	African American	High School	4		No	Yes	2	Own	4	3.66667	-1.25	2	1			1	1		1		1					1		1	1	1		1		1		1
R_eUHtveaLAdFOf8F	50142	Wilde Lake	>50 years	Male	African American	College	1	<$75,000	Yes	No	2	Own	1	2.33333	-1	3	1			1	1		1			-1	1					1	1		1		1	1	1
R_42ZkpfdSAHpm7Yh	39056	Wilde Lake	>50 years	Male	African American	College	2	<$75,000	No		2	Own	2	2.75	-1	3	1			1	1			-2		0						1	1					1
R_7ZCbWFgXV9v4JW5	56829	Wilde Lake	18-49 years	Female	African American	College	5	<$75,000	No	Yes	3	Own	3	2.8	0.333333	4	1			1	1			-1		1	1					1		1	1	1		1
R_833TsSn05rMgBhj	15971	Wilde Lake	>50 years	Female	African American	Graduate/professional	1	<$75,000	No	No	4	Own	7	4	0.714286	3	1			1	1			1		1	1		1	1	1	1	1	1	1		1	1			1
R_3OcY38D1zzMrp7n	20076	Wilde Lake	18-49 years	Male	African American	College	4		No	No	2	Rent	3	3.16667	1	3	1			1	1			1	1		1		1	1	1		1							1
R_a4UQ433DEYk32Jv	21938	Wilde Lake	18-49 years	Male	African American	College	3	<$75,000	No	Yes	1	Own	2	2.5	1	1	1			1	1		1			1	1				1	1	1		1	1	1
R_5u12bc9wh6DXHz7	33719	Wilde Lake	18-49 years	Male	African American	College	3	<$75,000	No	No	3	Own	5	2.16667	1.6	3	3	1	1			3		1		3			1		1	1	1	1		1		1			1
R_4ZOyfcKWc4j2p4F	62590	Wilde Lake	>50 years	Male	African American	Graduate/professional	3	>$75,000	Yes	Yes	2	Own	5	2.5	0	2	2	1	1			-1		1		1					1	1	1		1	1					1
R_08pbScyDTC28ZbT	27796	Wilde Lake									1		6	3.66667	0.666667	5	2	1	1			1		1		1	1			1		1				1			1
R_3DXMENSjjUymKbP	55997	Wilde Lake	18-49 years	Female	African American	High School	1	<$75,000	No	Yes	2	Own	5	3.25	1	3	2	1	1			1		1		1	1			1	1	1	1	1	1	1	1	1	1	1	1
R_bseTYcn5UiGrOmh	54505	Wilde Lake	>50 years	Female	African American	College	1		No	No	4	Own	3	3	0.333333	3	2	1	1			0		1	1		1				1	1	1	1
R_5zPpiIgEaRO2uUJ	15263	Wilde Lake	>50 years	Male	African American	High School	2	<$75,000	No	No	0	Own	4	3.25	1	2	1		1		1			1		1						1			1
R_8jENwlCPRFYBYgJ	42506	Wilde Lake	18-49 years	Male	African American	High School	3	>$75,000	No	Yes	2	Own	5	3	1.6	3	1		1			1		2		2						1	1		1	1
R_6Wo0FMYZ2KdvJ1r	29523	Wilde Lake	18-49 years	Male	Other	High School	1	<$75,000	No	Yes	4	Own	8	3.83333	0.875	3	1		1			1		1		1	1		1	1	1	1	1	1	1
R_6y5JmKT0TSQIUi9	35864	Wilde Lake	>50 years	Male	African American	College	1	>$75,000	No	No	4	Own	9	2.66667	0.111111	3	2					1		1		1							1	1	1
R_396s5dr1wM1t85T	32185	Wilde Lake	18-49 years	Male	African American	High School	1	>$75,000	No	No	2	Rent	2	3.33333	-0.5	3	1	1			1			0		-1	1			1	1	1	1	1	1	1	1	1	1		1
R_6loBUzXny9glSC1	67062	Wilde Lake	18-49 years	Male	African American	High School	4	>$75,000	No	Yes	1	Own	3	4	0.333333	3	1	1			1			1		1	1					1	1	1	1	1	1	1	1	1	1
R_3Uz9XM9efVGSUEl	55651	Wilde Lake	18-49 years	Female	African American	College	1	<$75,000	Yes	Yes	0	Own	4	2.5	0.5	3	1	1				1	1			-1						1	1		1	1	1
R_brtXh1AseP3yNtr	43585	Wilde Lake	18-49 years	Female	African American	High School	5		No	Yes	1	Own	3	2.6	0.666667	3	1	1				2		1	1								1	1		1	1		1		1
R_1Nt60IEVp6sYQv3	12561	Wilde Lake	18-49 years	Female	African American	High School	3		Yes	Yes	2	Own	5	3	0.8	2	1	1				2		1		0	1					1	1		1
R_6VuLF9AjNYmnHrn	63788	Wilde Lake	>50 years	Female	African American	College	4	<$75,000	No	No	1	Rent	2	3	2	2	1	1			1			2	1		1			1		1	1	1	1		1	1		1
R_09z0h5j5k2vRiPb	86564	Wilde Lake	18-49 years	Male	African American	High School	5		No	No	3	Rent	4	3.16667	-0.25	3	2	1			1			-1		1	1			1	1	1	1			1
R_ctDgPu12D0QMJFj	25046	Wilde Lake	>50 years	Female	African American	College	1		Yes	No	2	Own	3	3	0.666667	3	1	1				1		1		0	1			1	1	1	1	1
R_0Hxosen6ARttcvX	74988	Wilde Lake	18-49 years	Female	African American	High School	1	<$75,000	No	Yes	1	Rent	2	2.5	1	2	1	1			1			1		1	1			1			1	1	1		1		1	1	1
R_cHBSNSYUt7ESbwp	44666	Wilde Lake	18-49 years	Male	African American	High School	3		No	Yes	4	Own	3	2.83333	0.666667	3	1	1			1		1			0	1		1	1		1	1	1		1	1	1	1	1	1
R_719QNItqQQoiw17	76509	Wilde Lake	18-49 years	Female	African American	High School	5	<$75,000	Yes	Yes	3	Own	9	2.66667	0.333333	3	1	1				-1		1		1	1			1	1	1	1	1	1
R_4VeP4XWsOZb5Vkh	37654	Wilde Lake	18-49 years	Male	African American	Graduate/professional	1	>$75,000	No	Yes	5	Own	9	3.5	1	5	1	1				1		1		1	1			1	1	1	1		1		1	1	1	1	1
R_3CYAVOdbqv97arb	29358	Wilde Lake	18-49 years	Female	African American	College	1	>$75,000	Yes	Yes	1	Own	6	3.25	1	2	1					1		1		0	1						1	1		1			1
R_6GnpAgzMPR8mP9X	24294	Wilde Lake	>50 years	Female	African American	High School	5	<$75,000	No	No	1	Own	4	2.16667	-1	1	0				1			1	1							1	1		1		1
R_cCvUUhqTz9rOJ13	47374	Wilde Lake	18-49 years	Male	African American	College	4		No	Yes	2	Rent	8	3.2	-0.625	2	0					-1		-1		1	1			1			1		1
R_1NcwjUYk5ur9hoF	43342	Wilde Lake									1		3	2.33333	0	4	0				1			-1		2						1	1	1	1
R_9zfl2SrB2KCZF3f	24102	Wilde Lake	18-49 years	Female	African American	Graduate/professional	1	>$75,000	Yes	Yes	1	Rent	5	3.16667	0	2	0				1			1		1	1		1		1	1	1	1		1	1		1		1	1
R_bHiJFMFulZy7Hx3	65400	Wilde Lake	18-49 years	Male	African American	College	1	>$75,000	Yes	Yes	1	Own	2	2.6	0	1	0				1		1			1				1	1	1	1
R_b7OHv9NE7y1cA1D	88580	Wilde Lake	>50 years	Male	African American	High School	4	>$75,000	Yes	No	2	Own	5	3.33333	0.2	3	0				1		1			1	1		1	1	1	1	1	1	1		1
R_9QuULEdXMOYjCSh	53786	Wilde Lake	18-49 years	Female	Other	College	3		No	Yes	3	Rent	6	3.16667	0.333333	3	0				1			-1		1			1			1	1	1		1		1	1		1
R_9FdaRntwVGnlIQl	80133	Wilde Lake	>50 years	Female	African American	College	1	>$75,000	No	No	2	Own	2	2.8	0.5	1	0				1			-1	1		1				1	1	1		1	1		1		1	1
R_cGTV7mDPRa2Hzq5	53513	Wilde Lake	18-49 years	Female	African American	College	5	<$75,000	No	No	1	Own	8	3.33333	0.875	3	0					1		1		1	1					1	1		1	1	1	1	1	1	1
R_4PDSnNsi4dMeQmx	36016	Wilde Lake	18-49 years	Female	African American	Graduate/professional	5	>$75,000	Yes	No	3	Own	9	3	1	3	0					1		1		1	1				1	1	1	1	1
R_bmyBfH7kzoCz1Wt	41804	Wilde Lake	18-49 years	Male	Other	College	5	>$75,000	No	Yes	2	Own	2	3.16667	1	3	0				1			1		1	1			1	1	1	1	1		1
R_e8twaUHOpapb83z	84271	Wilde Lake	18-49 years	Male	Caucasian	Graduate/professional	5	<$75,000	Yes	No	1	Rent	4	2.83333	1	3	0					1		1	1		1					1			1	1
R_abofzUdUUXlDQEd	71976	Wilde Lake	18-49 years	Female	African American	College	1	<$75,000	No	Yes	1	Rent	1	2.6	2	3	0				1		1		1					1		1	1		1		1	1	1	1	1
R_4SMGjUNVaMc22Tr	87240	Wilde Lake	18-49 years	Male	African American	High School	2		No	No	0	Own	0	3.66667		4	0				1		1		1					1		1				1					1
R_6RIIXMrjQ5idLZr	43838	Wilde Lake	18-49 years	Male	African American	High School	3		No	Yes	1	Rent	0	3.25		3	0				1		1		1					1		1			1
R_9tvwqe0xjN6d8Nv	53367	Wilde Lake	18-49 years	Male	African American	High School	1	<$75,000	No	No	2	Rent	0	2.83333		3	0				1		1		1							1	1	1	1		1
R_4HfgmKwiNC58OUZ	31912	Wilde Lake	18-49 years	Female	African American	College	1	<$75,000	No	Yes	1	Own	0	2.83333		5	0				1		1		1		1			1		1	1	1	1	1
R_3lbG6qYjUZbLUdn	73972	Wilde Lake	18-49 years	Male	African American	High School	3		No	Yes	0	Rent	0	1.75		3	0				1		1		1
R_bqF7tVjoE55TVXf	85430	Wilde Lake	18-49 years	Female	African American	High School	3	<$75,000	No	No	0	Rent	0	1.6		2	0				1		1		1										1
R_byduXCjAqvBExBb	88434	Wilde Lake	>50 years	Female	African American	College	2	<$75,000	Yes	No	0	Own	0	3.8		2	0				1		1		1		1			1
R_cT7Z9kAS0hcrp4h	51114	Wilde Lake	18-49 years	Female	African American	College	3	<$75,000	Yes	Yes	2	Own	0	2.66667		3	0				1		1		1								1		1
R_blbw48HTAeHVtt3	88792	Wilde Lake	>50 years	Female	African American	High School	1		Yes	No	1	Own	0	2.5		1	0				1		1		1							1	1	1	1
R_a4YicRu2WEUa6m9	12013	Wilde Lake	>50 years	Male	African American	Graduate/professional	5	<$75,000	No	No	4	Own	9	3.16667	0	1	0					0		0		0				1	1	1	1	1	1	1
R_eFdgV1AGqu1ykpn	62731	Wilde Lake	>50 years	Male	African American	College	1	<$75,000	No	No	4	Own	6	3.4	0	4	0					0		0		0							1					1
R_cHG1JECXzmPWvk1	13906	Wilde Lake	18-49 years	Female	African American	High School	5	<$75,000	No	No	3	Own	4	3.5	0	1	0				1			-1		1	1			1		1	1	1		1
R_ah2xpl6RH9RQFbn	53617	Wilde Lake	18-49 years	Male	African American	High School	1		Yes	Yes	2	Own	1	2.66667	1	3	0				1		1		1											1
R_0k7AmeyywGfA0eN	88497	Wilde Lake	>50 years	Female	African American	College	2	>$75,000	Yes	No	3	Own	3	3.5	1.66667	2	0				1			2	1							1	1	1	1	1					1
R_6tyw3DXROIXrMtn	10041	Wilde Lake	18-49 years	Female	African American	Graduate/professional	5	>$75,000	No	Yes	2	Own	5	3.5	2	3	0				1			2		2					1	1	1	1	1		1	1	1	1	1
R_1Ba2w9JE26ILZWt	89361	Wilde Lake	18-49 years	Male	African American	College	3	>$75,000	Yes	Yes	3	Own	0	1		4	0				1		1		1		1					1	1		1	1			1
R_0e3vagAJGGO5FIx	85732	Wilde Lake	>50 years	Male	African American	High School	5	<$75,000	Yes	No	1	Own	5	3.16667	0.6	3	0					-1		1		1	1		1	1	1	1	1		1	1			1
R_etUCuphiTKPxtHL	36982	Wilde Lake	18-49 years	Male	Caucasian	College	5	<$75,000	No	Yes	2	Own	9	3.5	0.888889	4	0					1		0		1	1			1	1					1						1
R_2c9ZEmRUfIA7cEd	94182	Wilde Lake	>50 years	Male	African American	College	5		Yes	Yes	5	Rent	4	2.8	1	3	0					1		1		1						1	1	1	1	1			1
